# Supplementary material for: Interaction of Uperin Peptides with Model Membranes: Molecular Dynamics Study
Source: Membranes (Basel). 2023 Mar 23;13(4):370. doi: 10.3390/membranes13040370 (PMC10146956; doi:10.3390/membranes13040370)
Supplement: Supplementary file 1 [file membranes-13-00370-s001.zip]

Archive with 1 entries (1 files):
- membranes-2234950-supplementary.pdf
